# Supplementary material for: Phylogenetic Analysis, Lineage-Specific Expansion and Functional Divergence of seed dormancy 4-Like Genes in Plants
Source: PLoS One. 2016 Jun 14;11(6):e0153717. doi: 10.1371/journal.pone.0153717 (PMC4907471; doi:10.1371/journal.pone.0153717)
Supplement: S2 Table — (XLSX) [file pone.0153717.s009.xlsx]

## Sheet: Aditional file-2
			S2 Table. Number of identified protein domains in Sdr4/Sdr4L proteins through ProDom search.
	Species		Gene name			Locus ID			PD319905				PDB0A0W9				PD320540				PDB40418				PDC0N8K3			#PDB23304
								Position	Score	E-values		Position	Score	E-values		Position	Score	E-values		Position	Score	E-values		Position	Score	E-values		Position	Score	E-values
Brachypodium distachyon			BdSdr4L1		Bradi1g23171			1-230	373	1e-34		223-269	178	5e-12
			BdSdr4L2		Bradi1g23180			1-228	371	2e-34		229-316	195	5e-14
Oryza sativa			OsSdr4		LOC_Os07g39700.1			1-239	498	9e-53		241-325	349	7e-32
Panicum virgatum			PvSdr4L1		Pavir.Ba01082			1-226	399	1e-37		227-311	335	3e-30		161-306	100	0.005
			PvSdr4L2		Pavir.Ba01084			74-299	430	0.3		300-374	189	3e-13
			PvSdr4L3		Pavir.Bb01196			124-347	462	6e-45		348-432	336	2e-30		282-427	112	0.0002
			PvSdr4L4		Pavir.Ib02658			87-176	117	6e-05		178-264	269	1e-22
			PvSdr4L5		Pavir.Ib02094			77-163	144	4e-08		165-242	240	3e-19
			PvSdr4L6		Pavir.Ia02857			62-193	136	4e-07		195-280	284	3e-24
			PvSdr4L7		Pavir.Ia03049			65-218	183	1e-12		220-306	286	1e-24
Setaria italica			SiSdr4L		Si029889m			1-220	560	3e-06		221-305	361	3e-33
Sorghum bicolor			SbSdr4L1		Sobic.002G356300			1-226	666	1e-07		227-311	458	2e-44		201-306	136	0.0004
			SbSdr4L2		Sobic.001G326000			114-205	149	1e-08		207-311	321	1e-28
Zea mays 6a			ZmSdr4L3		GRMZM2G105302			1-211	855	4e-44		212-296	455	5e-09		13-301	135	4e-07
			ZmSdr4L2		GRMZM2G396402			1-226	967	1e-10		227-311	450	2e-43		16-31	138	2e-07
			ZmSdr4L1		GRMZM2G038991			119-206	185	7e-13		208-300	493	1e-48
Triticum aestivum			TaSdr41a		KF021988			1-232	377	4e-35		233-317	306	7e-27		213-3212	124	8e-06
			TaSdr41b		KF021989			1-228	371	2e-34		229-310	293	2e-25		209-308	122	2e-05
			TaSdr41d		KF021991			1-232	378	3e-35		233-317	306	7e-27		213-312	123	1e-05
Aegilops tauschii			AetSdrL		EG:Scaffold51441			1-232	377	4e-35		233-317	306	7e-27		213-312	124	8e-06
Hordeum vulgare			HvSdr4L		2HS:8398307:8399867			1-235	317	0.004		234-318	246	6e-20		214-318	104	0.002
Aquilegia coerulea Goldsmith			AcSdr4L		Aquca_060_00028			16-262	207	2e-15		263-351	283	3e-24		16-352	150	9e-09
Mimulus guttatus					Migut.N02788.1			007-086	234	1e-18			NIL
Solanum lycopersicum			SlSdr4L		Solyc04g077740.1			10-257	341	6e-31		263-347	296	1e-25
Solanum tuberosum			StSdr4L		PGSC0003DMG400010622			10-257	341	6e-31		263-347	296	9e-26
Vitis vinifera			VvSdr4L		XM_002283317.1_cds			9-262	940	2e-100		26-332	332	6e-30
Eucalyptus grandis			EgSdr4L		Eucgr.F02242			7-90	241	3e-19		315-364	241	3e-16		162-272	195	5e-14		108-202	107	0.0009
								162-276	195	5e-14
Populus trichocarpa			PtSdr4L2		Potri.014G015300			7-86	417	1e-39		253-348	533	3e-53		127-252	336	2e-30		90-181	133	8e-07		127-166	110	0.0003
			PtSdr4L1		Potri.002G117700			7-98	400	8e-38		263-351	500	2e-49						94-191	144	4e-08						99-135	187	4e-13
								136-262	543	2e-54
Linum usitatissimum			LuSdr4L2		Lus10007752.g			9-251	410	6e-39		257-347	373	1e-34
			LuSdr4L1		Lus10018671.g			9-299	408	1e-38		255-345	375	8e-35		118-347	111	0.0003
Manihot esculenta			MeSdr4L		cassava4.1_031033m.g			9-252	468	1e-45		258-346	422	2e-40		8-344	123	1e-05		93-18	468	1e-05		135-169	124	9e-06
Ricinus communis			RcSdr4L		30170.t000017			9-257	410	6e-39		263-351	511	1e-50						94-191	110	0.0004		136-351	206	3e-15
Carica papaya			CpSdr4L		evm.TU.supercontig_142.38			151-258	306	7e-27		259-346	358	2e-32						97-185	108	0.0006
								7-86	321	1e-28
Gossypium raimondii			GrSdr4L1		Gorai.009G220700			9-256	448	2e-43		262-351	361	3e-33
			GrSdr4L2		Gorai.010G026200			7-70	252	1e-20		215-300	315	6e-28		139-303	109	0.0006
								126-213	203	6e-15
Theobroma cacao			TcSdr4L		Thecc1EG034686			9-258	522	6e-52		264-352	423	2e-40						94-193	165	2e-10		136-177	98	0.009		99-135	102	0.003
Arabidopsis thaliana			AtSdr4L		AT1G27461			15-90	301	3e-26		268-349	469	8e-46		241-347	103	0.002		104-198	461	7e-45
					ArabiNM_123444.1			13-301	1449	2e-159			NIL
					ArabiNM_124417.2			15-289	1186	6e-129			NIL
					ArabiNM_123445.1			1-272	1445	6e-159			NIL
					ArabiNM_114709.3			20-294	1326	4e-145			NIL
					Arabi_BT012643.1			1-282	1389	2e-153			NIL
Arabidopsis lyrata					CDS 313471				NIL				NIL			20-293	1225	2e-133
Boechera stricta			BsSdr4L		Bostr.15697s0076			18-91	285	2e-24		276-357	460	9e-45						108-194	311	2e-27
								207-275	242	2e-19
Brassica rapa			BrSdr4L1		Brara.I03014			18-69	166	1e-10		266-344	415	2e-39		201-342	113	0.0001		107-193	318	3e-28
								205-265	245	8e-20
			BrSdr4L2		Brara.H02049			21-98	166	1e-10		271-349	383	7e-36		245-352	99	0.008		109-195	345	2e-31
								205-270	259	2e-21
Capsella grandiflora			CgSdr4L1		Cagra.16111s0005.1			146-221	286	2e-24		402-482	449	2e-43						237-323	319	2e-28
								332-401	204	4e-15
Capsella rubella			CrSdr4L1		Carubv10011167m			011-086	301	2e-26		267-347	460	1e-44						102-188	315	6e-28
								197-266	203	6e-15
Eutrema salsugineum			EsSdr4L		Thhalv10009308m			19-95	236	8e-19		280-358	430	3e-41		254-359	107	0.0007		113-198	236	8e-19
								211-279	274	3e-23
Citrus sinensis			CsSdr4L		orange1.1g019820m			12-269	470	7e-46		275-332	201	1e-14
Citrus clementina			CcSdr4L		Ciclev10001560m			12-269	475	2e-46		275-359	307	5e-27
Cucumis sativus			CsaSdr4L		Cucsa.352870			008-065	140	1e-07		263-350	334	0.004
								174-262	183	1e-12
Fragaria vesca			FvSdr4L		gene02593-v1.0-hybrid			13-272	439	3e-42		278-359	350	5e-32		211-361	111	0.0003		98-198	100	0.005
Glycine max			GmSdr4L1		Glyma.17G234300.1			12-258	345	2e-31		264-357	288	8e-25		196-352	118	4e-05
			GmSdr4L2		Glyma.U030500			12-261	398	2e-37		267-365	323	7e-29		194-357	111	0.0003
Malus domestica			MdSdr4L1		MDP0000900422			11-264	499	3e-49		270-356	358	6e-33		17-356	122	1e-05
			MdSdr4L2		MDP0000195679			85-329	429	4e-41		335-420	379	7e-23		85-422	111	0.0003
Medicago truncatula			MtSdr4L		Medtr1g017920.1			12-264	379	2e-35		270-354	274	4e-23
Phaseolus vulgaris			PhvSdr4L		Phvul.001G028500.1			007-087	268	2e-22		265-352	310	2e-27		12-353	137	3e-07		139-196	105	0.002
								167-264	234	1e-18
Prunus persica			PpSdr4L		ppa021982m			10-270	512	1e-50		276-364	400	1e-37		209-281	105	0.001
	Note:	PD319905 FULL=PUTATIVE UNCHARACTERIZED FULL=PREDICTED REPEAT FINGER ZINC FULL=F17L21.26 SDR4 WD
		PDB0A0W9 SUBNAME: FULL=PUTATIVE UNCHARACTERIZED FULL=PREDICTED FINGER ZINC SDR4 REPEAT SB02G037770 FULL=F17L21.26
		PD320540 UNCHARACTERIZED FULL=PUTATIVE CAB62340.1 FULL=PREDICTED AT5G50360 FULL=AT3G48510 AT5G63350 T8P19.20 AT3G48510
		PDB23304 SUBNAME: FULL=PREDICTED UNCHARACTERIZED FULL=PUTATIVE
		PDB40418 REPEAT SUBNAME: UNCHARACTERIZED FULL=F17L21.26 WD FULL=PUTATIVE
		PDC0N8K3 UNCHARACTERIZED FULL=PUTATIVE SUBNAME:
